# Supplementary material for: Better Medications Adherence Lowers Cardiovascular Events, Stroke, and All-Cause Mortality Risk: A Dose-Response Meta-Analysis
Source: J Cardiovasc Dev Dis. 2021 Nov 2;8(11):146. doi: 10.3390/jcdd8110146 (PMC8624664; doi:10.3390/jcdd8110146)
Supplement: Supplementary file 1 [file jcdd-08-00146-s001.zip]

Archive with 1 entries (1 files):
- jcdd-1360667-supplementary.pdf
